# Supplementary material for: Multicomponent Synthesis of 4-Aryl-4,9-dihydro-1H-pyrazolo[3,4-b]quinolines Using L-Proline as a Catalyst—Does It Really Proceed?
Source: Molecules. 2023 Nov 15;28(22):7612. doi: 10.3390/molecules28227612 (PMC10673494; doi:10.3390/molecules28227612)
Supplement: Supplementary file 1 [file molecules-28-07612-s001.zip]

Archive with 1 entries (1 files):
- molecules-2668177-supplementary.pdf
